# Supplementary material for: Nomogram of age-specific anti-Müllerian hormone levels in healthy Egyptian females
Source: PLoS One. 2021 Jul 26;16(7):e0254858. doi: 10.1371/journal.pone.0254858 (PMC8312962; doi:10.1371/journal.pone.0254858)
Supplement: S1 File — (XLSX) [file pone.0254858.s001.xlsx]

## Sheet: original data
Anonymized original data of the final cohort included in the AMH nomogram Egyptian study			Power Transformed AMH
Case #	Age	AMH	tAMH (AMH^0.4)
1	27	7.08	2.18783
2	26	7.24	2.20747
3	26	9.14	2.42314
4	21	6.49	2.11299
5	23	8.38	2.34044
6	29	8.64	2.36922
7	20	7.23	2.20625
8	32	6.2	2.07471
9	27	6.06	2.05584
10	19	7.46	2.23406
11	25	4.67	1.85237
12	25	4.86	1.88215
13	42	4.53	1.82995
14	31	4	1.7411
15	22	5.23	1.93821
16	24	4.41	1.8104
17	27	3.8	1.70574
18	28	4.45	1.81695
19	26	3.91	1.72532
20	27	4.3	1.7922
21	41	4.3	1.7922
22	26	4.72	1.86027
23	17	3.06	1.56419
24	26	3.24	1.60036
25	26	3.81	1.70754
26	36	2.26	1.38562
27	27	2.22	1.37576
28	20	2.38	1.41459
29	30	3.5	1.65054
30	24	3.47	1.64487
31	34	1.74	1.24801
32	26	1.74	1.24801
33	28	2.67	1.48117
34	31	2.63	1.47225
35	25	3	1.55185
36	38	1.82	1.27066
37	18	1.54	1.18852
38	35	1.36	1.13088
39	25	1.44	1.15703
40	35	1.3	1.11065
41	33	2.27	1.38807
42	17	2.35	1.40743
43	33	2.1	1.34551
44	26	1.91	1.29543
45	29	1.6	1.20684
46	35	1.3	1.11065
47	36	1.83	1.27345
48	29	1.58	1.20078
49	24	1.71	1.23936
50	31	0.7	0.86704
51	33	1.65	1.22178
52	29	1.54	1.18852
53	34	1.28	1.10378
54	40	0.69	0.862064
55	40	0.45	0.726583
56	36	0.73	0.881717
57	25	0.99	0.995988
58	32	0.76	0.896036
59	43	0.54	0.781551
60	28	0.91	0.962978
61	43	1.1	1.03886
62	45	0.91	0.962978
63	41	0.24	0.565047
64	36	0.5	0.757858
65	39	0.72	0.876866
66	39	0.14	0.455461
67	41	0.08	0.364113
68	42	0.5	0.757858
69	36	0.3	0.617801
70	49	0.1	0.398107
71	47	0.16	0.48045
72	47	0.12	0.428225
73	46	0.005	0.120112
74	26	0.02	0.209128
75	49	0.005	0.120112
76	24	10.05	2.5169
77	21	8.3	2.33148
78	26	9.73	2.48454
79	27	8.58	2.36263
80	22	9.47	2.45776
81	25	6.65	2.13368
82	26	5.92	2.03671
83	32	7.75	2.26841
84	21	5.72	2.0089
85	35	7.44	2.23167
86	23	4.97	1.89908
87	30	4.31	1.79387
88	28	4.21	1.7771
89	23	3.31	1.6141
90	34	5.1	1.91879
91	17	4.95	1.89602
92	26	4.88	1.88525
93	27	2.8	1.5096
94	25	3.83	1.71112
95	33	3.55	1.65994
96	24	2.3	1.39538
97	32	2.69	1.4856
98	25	2.29	1.39295
99	24	2.2	1.37078
100	25	2.53	1.4496
101	36	2.01	1.32214
102	19	3.44	1.63917
103	35	2.14	1.35571
104	22	2.3	1.39538
105	37	2.61	1.46776
106	20	3.51	1.65243
107	30	2.67	1.48117
108	31	2	1.31951
109	30	3.4	1.63152
110	40	1.68	1.23062
111	41	1.8	1.26505
112	31	3.33	1.618
113	33	2.99	1.54977
114	31	1.54	1.18852
115	32	2.03	1.32739
116	32	1.44	1.15703
117	25	1.94	1.30353
118	33	1.49	1.17294
119	27	1.84	1.27622
120	24	2.1	1.34551
121	27	2.23	1.37823
122	37	1.38	1.1375
123	34	2.18	1.36579
124	30	1.22	1.08279
125	28	2.6	1.46551
126	39	1.14	1.05381
127	22	1.24	1.08985
128	28	2.23	1.37823
129	34	0.97	0.98789
130	28	1.5	1.17608
131	22	1.33	1.12083
132	18	1.96	1.30889
133	30	1.76	1.25373
134	30	1.49	1.17294
135	18	1.74	1.24801
136	34	1.22	1.08279
137	32	0.49	0.751759
138	37	0.54	0.781551
139	45	0.27	0.592305
140	33	0.89	0.954456
141	41	0.2	0.525306
142	37	0.57	0.798638
143	27	0.17	0.492243
144	31	0.13	0.442158
145	29	0.1	0.398107
146	43	0.1	0.398107
147	49	0.29	0.60948
148	35	0.05	0.301709
149	39	0.32	0.633957
150	36	0.18	0.503627
151	46	0.03	0.245951
152	41	0.1	0.398107
153	45	0.12	0.428225
154	37	0.005	0.120112
155	45	0.03	0.245951
156	41	0.01	0.158489
157	26	10.91	2.60094
158	33	8	2.2974
159	32	7.97	2.29395
160	34	6.54	2.11949
161	33	9.1	2.41889
162	29	7.83	2.27774
163	29	5.85	2.02704
164	33	6.7	2.14008
165	34	5.41	1.96462
166	35	5.05	1.91125
167	20	5.08	1.91578
168	27	4.4	1.80876
169	22	5.74	2.01171
170	27	3.88	1.72002
171	25	4.75	1.86499
172	29	4.05	1.74977
173	28	4.03	1.74631
174	36	3.47	1.64487
175	22	3.67	1.68216
176	24	4.47	1.82022
177	31	2.3	1.39538
178	35	3.5	1.65054
179	19	2.8	1.5096
180	26	2.07	1.33779
181	34	2.2	1.37078
182	33	2.5	1.4427
183	23	2.16	1.36076
184	27	1.9	1.29271
185	37	2.96	1.54354
186	24	2.33	1.40263
187	30	3.45	1.64107
188	26	1.93	1.30084
189	25	3.33	1.618
190	33	2.63	1.47225
191	23	2.53	1.4496
192	22	1.88	1.28725
193	32	3.04	1.56009
194	23	2.3	1.39538
195	33	1.93	1.30084
196	35	1.8	1.26505
197	38	1.17	1.06482
198	34	1.09	1.03507
199	38	0.97	0.98789
200	25	1.96	1.30889
201	29	1.33	1.12083
202	46	0.84	0.932635
203	36	1.09	1.03507
204	25	1.42	1.15058
205	36	1.04	1.01581
206	29	1.1	1.03886
207	19	1.53	1.18543
208	21	0.95	0.979692
209	41	0.5	0.757858
210	36	0.5	0.757858
211	37	0.4	0.693145
212	32	0.3	0.617801
213	49	0.33	0.641809
214	34	0.57	0.798638
215	33	0.99	0.995988
216	43	0.29	0.60948
217	29	0.39	0.686161
218	39	0.6	0.815193
219	35	0.45	0.726583
220	25	0.29	0.60948
221	45	0.39	0.686161
222	35	0.1	0.398107
223	38	0.36	0.66454
224	43	0.18	0.503627
225	46	0.24	0.565047
226	28	0.09	0.381678
227	43	0.02	0.209128
228	39	0.1	0.398107
229	45	0.1	0.398107
230	35	0.03	0.245951
231	41	0.07	0.345175
232	41	0.005	0.120112
233	22	10	2.51189
234	30	8.2	2.3202
235	19	9.03	2.41143
236	28	6.62	2.12982
237	27	5.89	2.03257
238	32	6.33	2.092
239	24	5.7	2.00609
240	20	5.05	1.91125
241	29	3.97	1.73587
242	26	6	2.04767
243	38	3.77	1.70034
244	31	3.35	1.62188
245	32	5.35	1.95588
246	29	2.98	1.5477
247	26	3.31	1.6141
248	19	3.28	1.60824
249	24	2.54	1.45189
250	28	2.71	1.49
251	30	2.63	1.47225
252	36	3	1.55185
253	34	2.58	1.46099
254	30	3.26	1.60431
255	36	3.39	1.6296
256	41	2.7	1.4878
257	21	3.1	1.57233
258	25	2.33	1.40263
259	31	2.67	1.48117
260	25	2.53	1.4496
261	18	3	1.55185
262	37	2.61	1.46776
263	26	2.48	1.43807
264	32	2.38	1.41459
265	32	1.9	1.29271
266	36	1.35	1.12754
267	33	1.2	1.07565
268	37	2.1	1.34551
269	34	1.65	1.22178
270	37	1.6	1.20684
271	37	1.45	1.16024
272	23	1.44	1.15703
273	34	0.96	0.983804
274	24	1.6	1.20684
275	25	1.19	1.07206
276	35	1.53	1.18543
277	22	0.84	0.932635
278	29	0.77	0.900733
279	32	0.77	0.900733
280	42	0.79	0.91002
281	30	1.38	1.1375
282	29	1.04	1.01581
283	37	0.72	0.876866
284	33	0.68	0.857045
285	24	0.44	0.720081
286	38	0.68	0.857045
287	39	0.7	0.86704
288	42	0.31	0.625957
289	47	0.37	0.671863
290	36	0.28	0.600984
291	37	0.62	0.825956
292	21	0.17	0.492243
293	36	0.28	0.600984
294	36	0.28	0.600984
295	29	0.23	0.555509
296	46	0.39	0.686161
297	43	0.1	0.398107
298	36	0.2	0.525306
299	30	0.03	0.245951
300	48	0.005	0.120112
301	44	0.005	0.120112
302	35	9.77	2.48862
303	23	7.39	2.22565
304	23	6.9	2.16541
305	22	7.11	2.19153
306	23	8.65	2.37032
307	17	7.67	2.25901
308	29	6.29	2.0867
309	34	7.55	2.24481
310	31	5.01	1.90518
311	31	5.94	2.03946
312	27	6.95	2.17167
313	31	4.9	1.88833
314	22	5.97	2.04357
315	45	4.12	1.76181
316	33	6.5	2.11429
317	21	3.53	1.65619
318	32	3.87	1.71824
319	24	4.55	1.83318
320	18	3.78	1.70215
321	34	3.74	1.69492
322	31	4.49	1.82347
323	25	3.46	1.64297
324	27	2.61	1.46776
325	35	2.77	1.50311
326	34	3.9	1.72356
327	24	3.13	1.5784
328	25	3.45	1.64107
329	27	4	1.7411
330	25	3.01	1.55391
331	22	2.42	1.42405
332	32	2.2	1.37078
333	41	2.91	1.53305
334	26	1.87	1.28451
335	35	2.59	1.46325
336	28	2.17	1.36328
337	35	1.55	1.19161
338	28	1.96	1.30889
339	36	1.35	1.12754
340	29	1.58	1.20078
341	22	1.3	1.11065
342	21	2.04	1.33
343	37	1.6	1.20684
344	30	2.21	1.37327
345	26	1.47	1.16661
346	38	1.69	1.23354
347	33	2	1.31951
348	40	2	1.31951
349	29	1.67	1.22768
350	42	1.51	1.17921
351	37	1.12	1.04637
352	30	0.99	0.995988
353	38	1.4	1.14407
354	40	1.2	1.07565
355	36	0.71	0.871974
356	27	1.24	1.08985
357	37	1	1
358	27	0.87	0.945818
359	38	1.12	1.04637
360	33	0.8	0.91461
361	42	0.58	0.804213
362	41	0.51	0.763885
363	30	0.83	0.928178
364	38	0.58	0.804213
365	42	0.5	0.757858
366	39	0.5	0.757858
367	40	0.23	0.555509
368	38	0.89	0.954456
369	32	0.43	0.713489
370	35	0.16	0.48045
371	23	0.5	0.757858
372	33	0.55	0.787309
373	26	0.34	0.649519
374	32	0.07	0.345175
375	45	0.37	0.671863
376	35	0.41	0.700025
377	45	0.39	0.686161
378	38	0.21	0.535658
379	37	0.06	0.324534
380	42	0.17	0.492243
381	49	0.02	0.209128
382	30	0.005	0.120112
383	41	0.005	0.120112
384	44	0.01	0.158489
385	43	0.02	0.209128
386	45	0.02	0.209128
387	22	8.6	2.36483
388	38	8.13	2.31226
389	27	6.95	2.17167
390	41	5.87	2.02981
391	29	6.04	2.05312
392	16	6.09	2.0599
393	27	8	2.2974
394	27	5.42	1.96607
395	27	6.97	2.17417
396	27	4.31	1.79387
397	31	4.18	1.77203
398	28	5.14	1.9248
399	19	2.56	1.45645
400	25	3.68	1.68399
401	24	2.05	1.33261
402	27	3.56	1.6618
403	34	2.2	1.37078
404	17	2.6	1.46551
405	22	2.01	1.32214
406	32	1.82	1.27066
407	29	1.48	1.16978
408	35	1.48	1.16978
409	33	1.22	1.08279
410	27	1.58	1.20078
411	28	1.19	1.07206
412	24	2.25	1.38316
413	42	1.27	1.10033
414	38	1.91	1.29543
415	36	1.06	1.02358
416	39	1.63	1.21584
417	42	0.96	0.983804
418	28	1.12	1.04637
419	29	1.2	1.07565
420	33	1.84	1.27622
421	35	1.96	1.30889
422	31	1.39	1.14079
423	44	0.67	0.851981
424	44	0.95	0.979692
425	37	0.72	0.876866
426	33	0.8	0.91461
427	26	0.8	0.91461
428	39	0.87	0.945818
429	29	0.72	0.876866
430	38	0.31	0.625957
431	39	0.38	0.679068
432	27	0.88	0.950152
433	36	0.45	0.726583
434	21	0.42	0.706805
435	43	0.34	0.649519
436	41	0.11	0.413578
437	42	0.43	0.713489
438	37	0.21	0.535658
439	24	0.45	0.726583
440	21	0.1	0.398107
441	34	0.44	0.720081
442	34	0.1	0.398107
443	45	0.24	0.565047
444	41	0.06	0.324534
445	35	0.15	0.468205
446	39	0.07	0.345175
447	24	0.005	0.120112
448	48	0.04	0.275946
449	41	0.005	0.120112
450	27	10.87	2.59712
451	31	10.87	2.59712
452	34	11.03	2.61234
453	21	9.41	2.45152
454	17	9	2.40822
455	22	7.96	2.2928
456	19	6.8	2.1528
457	27	7.11	2.19153
458	33	4.85	1.8806
459	32	6	2.04767
460	26	7.24	2.20747
461	29	4.47	1.82022
462	26	4.09	1.75667
463	31	4.38	1.80547
464	27	5.35	1.95588
465	29	3.5	1.65054
466	30	4.44	1.81532
467	31	2.56	1.45645
468	23	2.7	1.4878
469	29	3.39	1.6296
470	42	2.26	1.38562
471	23	3.31	1.6141
472	30	2	1.31951
473	25	1.94	1.30353
474	26	2.59	1.46325
475	35	2	1.31951
476	25	2.5	1.4427
477	31	1.39	1.14079
478	30	2.29	1.39295
479	33	1.25	1.09336
480	27	1.9	1.29271
481	28	2.53	1.4496
482	37	1.2	1.07565
483	31	1.51	1.17921
484	30	2.12	1.35062
485	22	1.48	1.16978
486	36	1.25	1.09336
487	34	1.22	1.08279
488	27	1.07	1.02743
489	22	1.49	1.17294
490	30	1.02	1.00795
491	34	1.69	1.23354
492	39	0.75	0.891301
493	37	1.45	1.16024
494	39	1.5	1.17608
495	34	0.69	0.862064
496	34	0.9	0.958732
497	44	0.42	0.706805
498	43	1.14	1.05381
499	31	0.93	0.971389
500	36	0.94	0.975554
501	38	0.93	0.971389
502	30	0.42	0.706805
503	31	0.5	0.757858
504	42	0.4	0.693145
505	39	0.17	0.492243
506	39	0.18	0.503627
507	41	0.1	0.398107
508	34	0.11	0.413578
509	40	0.1	0.398107
510	45	0.16	0.48045
511	33	0.005	0.120112
512	39	0.1	0.398107
513	48	0.01	0.158489
514	41	0.13	0.442158
515	42	0.08	0.364113
516	26	0.005	0.120112
517	35	0.05	0.301709
518	25	0.005	0.120112
519	41	0.005	0.120112
520	25	0.005	0.120112
521	26	0.02	0.209128
522	47	0.01	0.158489
523	28	9.53	2.46398
524	34	10.63	2.57403
525	27	12	2.70192
526	35	10.24	2.53583
527	25	8.53	2.35711
528	29	7.38	2.22445
529	28	9.5	2.46087
530	36	7.07	2.18659
531	24	7.04	2.18288
532	26	6.83	2.15659
533	23	9.56	2.46708
534	22	6.07	2.0572
535	27	8	2.2974
536	39	5.8	2.02009
537	28	5.77	2.01591
538	26	6.07	2.0572
539	27	3.76	1.69854
540	36	3.8	1.70574
541	33	3.51	1.65243
542	25	3.3	1.61215
543	20	3.72	1.69129
544	31	2.52	1.44731
545	34	2.96	1.54354
546	32	3.06	1.56419
547	34	3.84	1.7129
548	42	3.2	1.59243
549	19	2.8	1.5096
550	33	3.49	1.64866
551	22	2.71	1.49
552	24	1.71	1.23936
553	29	2.76	1.50094
554	26	2.48	1.43807
555	36	2.74	1.49658
556	27	1.8	1.26505
557	28	2.42	1.42405
558	34	1.42	1.15058
559	18	2.62	1.47001
560	35	1.39	1.14079
561	34	2.24	1.3807
562	39	1.01	1.00399
563	37	1.05	1.01971
564	25	1.14	1.05381
565	41	0.7	0.86704
566	33	1.66	1.22474
567	37	1.6	1.20684
568	47	1.01	1.00399
569	25	1.4	1.14407
570	18	1.05	1.01971
571	44	0.95	0.979692
572	28	1	1
573	43	0.45	0.726583
574	40	1	1
575	33	1.04	1.01581
576	26	0.89	0.954456
577	34	0.6	0.815193
578	31	0.93	0.971389
579	36	0.34	0.649519
580	48	0.24	0.565047
581	39	0.62	0.825956
582	28	0.48	0.745584
583	41	0.32	0.633957
584	35	0.27	0.592305
585	40	0.1	0.398107
586	35	0.23	0.555509
587	39	0.18	0.503627
588	25	0.005	0.120112
589	48	0.005	0.120112
590	45	0.03	0.245951
591	29	9.83	2.49472
592	32	9.79	2.49065
593	34	8.5	2.35379
594	19	7.77	2.27075
595	26	7.34	2.21962
596	25	6.38	2.09859
597	35	6.35	2.09464
598	29	7.29	2.21356
599	27	6.54	2.11949
600	26	5.28	1.9456
601	26	5.75	2.01311
602	33	6.98	2.17542
603	30	5.14	1.9248
604	24	5.36	1.95734
605	26	6.79	2.15153
606	33	6.77	2.149
607	26	4.6	1.84121
608	37	3.11	1.57436
609	35	3.7	1.68764
610	37	3.53	1.65619
611	42	3.43	1.63726
612	37	3.53	1.65619
613	19	4.49	1.82347
614	37	3.92	1.72709
615	34	2.44	1.42875
616	31	3.7	1.68764
617	33	3.03	1.55803
618	28	4.31	1.79387
619	36	3.38	1.62767
620	32	3.81	1.70754
621	23	3.59	1.66739
622	34	3.37	1.62574
623	32	3.36	1.62381
624	25	2.29	1.39295
625	25	1.96	1.30889
626	24	3.66	1.68032
627	25	3.04	1.56009
628	26	1.85	1.27899
629	33	2.2	1.37078
630	33	3	1.55185
631	42	1.68	1.23062
632	38	1.32	1.11745
633	30	2.45	1.43109
634	22	1.25	1.09336
635	38	2.03	1.32739
636	30	1.02	1.00795
637	33	0.71	0.871974
638	31	1.23	1.08633
639	43	0.78	0.905394
640	27	1.6	1.20684
641	45	0.58	0.804213
642	31	0.8	0.91461
643	41	1.3	1.11065
644	32	0.76	0.896036
645	32	0.44	0.720081
646	32	0.41	0.700025
647	42	0.68	0.857045
648	27	0.99	0.995988
649	33	0.41	0.700025
650	43	0.29	0.60948
651	32	0.79	0.91002
652	34	0.22	0.545719
653	24	0.54	0.781551
654	40	0.66	0.846872
655	40	0.23	0.555509
656	35	0.25	0.574349
657	25	0.32	0.633957
658	30	0.56	0.793004
659	38	0.2	0.525306
660	35	0.5	0.757858
661	33	0.54	0.781551
662	39	0.2	0.525306
663	36	0.1	0.398107
664	34	0.19	0.514638
665	35	0.32	0.633957
666	33	0.15	0.468205
667	41	0.22	0.545719
668	28	0.16	0.48045
669	38	0.1	0.398107
670	25	0.005	0.120112
671	45	0.1	0.398107
672	43	0.005	0.120112
673	44	0.005	0.120112
674	33	0.02	0.209128
675	31	0.005	0.120112
676	30	0.01	0.158489
677	27	13.8	2.85727
678	23	9.36	2.4463
679	34	10.63	2.57403
680	28	8	2.2974
681	39	6.33	2.092
682	24	7.87	2.28239
683	34	5.64	1.99761
684	33	5.71	2.00749
685	26	5	1.90365
686	26	5.34	1.95441
687	19	4.92	1.89141
688	27	4.4	1.80876
689	26	4.52	1.82833
690	24	4.74	1.86342
691	29	3.39	1.6296
692	37	3.18	1.58844
693	28	2.53	1.4496
694	26	3.17	1.58644
695	27	2.41	1.4217
696	19	3.92	1.72709
697	31	2.07	1.33779
698	24	3.5	1.65054
699	20	2.71	1.49
700	24	2.53	1.4496
701	43	2.13	1.35317
702	35	2.8	1.5096
703	43	2.36	1.40982
704	21	3.04	1.56009
705	40	1.6	1.20684
706	24	2.47	1.43575
707	23	2.41	1.4217
708	32	1.64	1.21881
709	24	1.43	1.15381
710	40	1.18	1.06845
711	20	1.7	1.23646
712	35	1.8	1.26505
713	30	1.8	1.26505
714	28	2.06	1.3352
715	30	1.1	1.03886
716	26	1.73	1.24514
717	34	0.99	0.995988
718	32	0.77	0.900733
719	42	0.68	0.857045
720	41	1.3	1.11065
721	29	1.34	1.1242
722	42	0.82	0.923689
723	43	0.35	0.657094
724	30	1	1
725	40	0.39	0.686161
726	40	0.24	0.565047
727	35	0.5	0.757858
728	33	0.62	0.825956
729	42	0.15	0.468205
730	43	0.26	0.583431
731	41	0.36	0.66454
732	41	0.36	0.66454
733	34	0.34	0.649519
734	41	0.43	0.713489
735	39	0.06	0.324534
736	28	0.13	0.442158
737	46	0.05	0.301709
738	44	0.07	0.345175
739	36	0.09	0.381678
740	35	0.1	0.398107
741	44	0.14	0.455461
742	47	0.03	0.245951
743	23	0.1	0.398107
744	43	0.18	0.503627
745	39	0.17	0.492243
746	38	0.08	0.364113
747	48	0.005	0.120112
748	47	0.01	0.158489
749	24	0.005	0.120112
750	42	0.005	0.120112
751	37	0.005	0.120112
752	39	0.005	0.120112
753	18	9.34	2.44421
754	27	9.67	2.4784
755	24	8	2.2974
756	39	6.82	2.15533
757	27	7.36	2.22204
758	24	7.55	2.24481
759	23	5.47	1.97331
760	28	4.39	1.80712
761	23	5.11	1.9203
762	23	5.05	1.91125
763	26	5.25	1.94117
764	30	5.07	1.91427
765	30	3.54	1.65806
766	28	3.42	1.63535
767	37	3.15	1.58243
768	20	3.52	1.65431
769	27	4.4	1.80876
770	34	3.84	1.7129
771	22	2.62	1.47001
772	34	4.52	1.82833
773	23	2.49	1.44039
774	35	2.83	1.51605
775	29	2.12	1.35062
776	25	3.8	1.70574
777	28	2.63	1.47225
778	31	1.88	1.28725
779	38	2.12	1.35062
780	32	2.44	1.42875
781	42	1.81	1.26786
782	36	1.61	1.20985
783	27	2.37	1.41221
784	29	2	1.31951
785	44	1.81	1.26786
786	23	2.72	1.4922
787	40	2.61	1.46776
788	36	1.8	1.26505
789	40	2.21	1.37327
790	22	1.24	1.08985
791	25	1.46	1.16343
792	32	0.97	0.98789
793	30	1.51	1.17921
794	34	1.11	1.04263
795	15	2	1.31951
796	30	1.89	1.28999
797	31	1.08	1.03126
798	32	0.66	0.846872
799	35	1.55	1.19161
800	31	1.31	1.11406
801	36	0.55	0.787309
802	36	0.49	0.751759
803	41	0.92	0.967197
804	37	1.12	1.04637
805	35	1.22	1.08279
806	42	0.73	0.881717
807	32	0.76	0.896036
808	37	0.4	0.693145
809	34	0.88	0.950152
810	32	1.08	1.03126
811	36	1.06	1.02358
812	25	0.3	0.617801
813	35	0.7	0.86704
814	30	0.67	0.851981
815	31	0.31	0.625957
816	31	0.6	0.815193
817	29	0.23	0.555509
818	35	0.71	0.871974
819	38	0.37	0.671863
820	35	0.2	0.525306
821	42	0.28	0.600984
822	22	0.21	0.535658
823	42	0.21	0.535658
824	38	0.44	0.720081
825	42	0.07	0.345175
826	35	0.15	0.468205
827	42	0.08	0.364113
828	44	0.14	0.455461
829	45	0.11	0.413578
830	43	0.02	0.209128
831	40	0.22	0.545719
832	36	0.09	0.381678
833	36	0.15	0.468205
834	42	0.19	0.514638
835	25	0.005	0.120112
836	23	0.1	0.398107
837	35	0.12	0.428225
838	33	0.02	0.209128
839	22	0.005	0.120112
840	46	0.005	0.120112
841	37	0.005	0.120112
